# Supplementary material for: Enhancement of Migration and Invasion of Gastric Cancer Cells by IQGAP3
Source: Biomolecules. 2020 Aug 17;10(8):1194. doi: 10.3390/biom10081194 (PMC7465220; doi:10.3390/biom10081194)
Supplement: Supplementary file 1 [file biomolecules-10-01194-s001.zip]

Archive with 11 entries (8 files):
- Supplementary files_Jinawath N et al., 2020/
- Supplementary files_Jinawath N et al., 2020/Supplementary VDO S1_Jinawath et al., 2020.mov
- __MACOSX/
- __MACOSX/Supplementary files_Jinawath N et al., 2020/
- __MACOSX/Supplementary files_Jinawath N et al., 2020/._Supplementary VDO S1_Jinawath et al., 2020.mov
- Supplementary files_Jinawath N et al., 2020/Supplementary VDO S2_Jinawath et el., 2020.mov
- __MACOSX/Supplementary files_Jinawath N et al., 2020/._Supplementary VDO S2_Jinawath et el., 2020.mov
- Supplementary files_Jinawath N et al., 2020/Supplementary VDO S3_Jinawath et al., 2020.mov
- __MACOSX/Supplementary files_Jinawath N et al., 2020/._Supplementary VDO S3_Jinawath et al., 2020.mov
- Supplementary files_Jinawath N et al., 2020/biomolecules-826985-supplementary-proofreading-done.pdf
- __MACOSX/Supplementary files_Jinawath N et al., 2020/._biomolecules-826985-supplementary-proofreading-done.pdf
